# Supplementary material for: Mechanistic insights from structure of Mycobacterium smegmatis topoisomerase I with ssDNA bound to both N- and C-terminal domains
Source: Nucleic Acids Res. 2020 Mar 30;48(8):4448–62. doi: 10.1093/nar/gkaa201 (PMC7192597; doi:10.1093/nar/gkaa201)
Supplement: gkaa201_Supplemental_Files [file gkaa201_supplemental_files.zip]

Archive with 2 entries (2 files):
- Movie S1.mov
- Revised Supplementary Information_020420.pdf
